# Supplementary material for: A Chromosome-Scale Genome of Trametes versicolor and Transcriptome-Based Screening for Light-Induced Genes That Promote Triterpene Biosynthesis
Source: J Fungi (Basel). 2025 Jan 20;11(1):81. doi: 10.3390/jof11010081 (PMC11766705; doi:10.3390/jof11010081)
Supplement: Supplementary file 1 [file jof-11-00081-s001.zip]

Archive with 1 entries (1 files):
- jof-3393416-supplementary.xlsx
