# Supplementary material for: A Chromosome-Scale Genome of Trametes versicolor and Transcriptome-Based Screening for Light-Induced Genes That Promote Triterpene Biosynthesis
Source: J Fungi (Basel). 2025 Jan 20;11(1):81. doi: 10.3390/jof11010081 (PMC11766705; doi:10.3390/jof11010081)
Supplement: Supplementary file 1 [file jof-11-00081-s001.zip › jof-3393416-supplementary.xlsx]

## Sheet: Table S1
Table S1. qRT-PCR primers sequece
primer	Sequence
FUN_011163-F	TGCTGGACGTCTTGCCTATG
FUN_011163-R	TTGTCGTTTACCCCATCCCG
FUN_004807-F	ACTTCACGATCCGAAACCCC
FUN_004807-R	CGATCGACTATGCCCGACAA
FUN_002029-F	TTGCAAAGTCCGAAACTGCG
FUN_002029-R	GAGGGAGCGCTTAGGTCTTC
FUN_004597-F	ACCCCGCTGCTTGTAATCAA
FUN_004597-R	GAGATTCCAGTCGTAGCGCA
FUN_008142-F	TCCGTAATGCAGGCGGTATC
FUN_008142-R	TTGACGATGTCCCGGAGTTG
FUN_006342-F	TGCGAGAACATGATTGGCCT
FUN_006342-R	CTTGGAGGAGGTTGTGGGTC
FUN_004598-F	GTGTTTGGACAACGCTACGG
FUN_004598-R	CGAGATGGTAGAGGGCGAAC
FUN_006074-F	CGCAACTCGATGCTGAAAGG
FUN_006074-R	CTTTCCTCTGGGCTTCAGGG
FUN_000932-F	GCCTGCTTCCAGATCGATGA
FUN_000932-R	GAGGCTCTGCGCTTATTTGC
FUN_002993-F	CGTCTAGTGTCATCGCTCCC
FUN_002993-R	GTCCAGGGGTAACGAGGTTG
Actin-FUN_004693-F	TGTGTTCCCCTCGATTGTCG
Actin-FUN_004693-R	TGACGATACCGTGCTCGATG

## Sheet: Table S2
Table S2. The Illumina short-reads of T .versicolor
sample	num_seqs	sum_len	avg_len	Q20(%)	Q30(%)	AvgQual	GC(%)
T .versicolor.left.fq.gz	23193496	3502217896	151	95.62	90.55	24.17	56.78
sample	num_seqs	sum_len	avg_len	Q20(%)	Q30(%)	AvgQual	GC(%)
T .versicolor.right.fq.gz	23193496	3502217896	151	98	94.52	27.21	56.9

## Sheet: Table S3
Table S3. The HiFi reads of T .versicolor
num_seqs	sum_len	min_len	avg_len	max_len
459796	8506098893	186	18499.7	60773

## Sheet: Table S4
Table S4. The Hi-C data of T .versicolor
sample	read number	base count(Gbp)	read length(bp)	q20	q30	gc content	GC(%)
T .versicolor	161,113,984x2	48.33	150150	98.65%, 98.13%	96.12%, 95.16%	56.06%, 55.78%	56.78

## Sheet: Table S5
Table S5. The final assembled genome of T .versicolor
Assembly	genome
contigs (>= 0 bp)	17
contigs (>= 1000 bp)	17
contigs (>= 5000 bp)	17
contigs (>= 10000 bp)	17
contigs (>= 25000 bp)	17
contigs (>= 50000 bp)	17
Total length (>= 0 bp)	53259411
Total length (>= 1000 bp)	53259411
Total length (>= 5000 bp)	53259411
Total length (>= 10000 bp)	53259411
Total length (>= 25000 bp)	53259411
Total length (>= 50000 bp)	53179667
contigs	17
Largest contig	5840815
Total length	47422171
GC(%)	57.49
N50	3879972
N90	2971892
L50	7
L90	13

## Sheet: Table S6
Table S6. The final chromosome-level assembly genome of T .versicolor
Assembly	genome
contigs (>= 0 bp)	13
contigs (>= 1000 bp)	13
contigs (>= 5000 bp)	13
contigs (>= 10000 bp)	13
contigs (>= 25000 bp)	13
contigs (>= 50000 bp)	13
Total length (>= 0 bp)	47422171
Total length (>= 1000 bp)	47422171
Total length (>= 5000 bp)	47422171
Total length (>= 10000 bp)	47422171
Total length (>= 25000 bp)	47422171
Total length (>= 50000 bp)	47422171
contigs	13
Largest contig	5840815
Total length	47422171
GC(%)	57.68
N50	3788847
N90	2745452
L50	6
L90	12
radio(%)	0.8903

## Sheet: Table S7
Table S7. Statistics on Small RNAs in T .versicolor genome
tRNA	277
snoRNA	7
snRNA	21
sRNA	1

## Sheet: Table S8
Table S8. Statistics on gene function annotation in T. versicolor genome
database	number	percentage
eggNOG	8159	0.6258
GO	3613	0.2771
COG/KOG	8159	0.6258
KEGG	2775	0.2129
NR	12861	0.9867

## Sheet: Table S9
Table S9. Classification of repetitive elements in the genome of T .versicolor
Repeat class	Repeat subclass	Number of elements	Length occupied (bp)	Percentage of sequence
SINEs		14	1337	0
Penelope		0	0	0
LINEs		130	165418	0.35
	CRE/SLACS	0	0	0
	L2/CR1/Rex	21	23547	0.05
	R1/LOA/Jockey	0	0	0
	R2/R4/NeSL	0	0	0
	RTE/Bov-B	1	327	0
	L1/CIN4	34	8496	0.02
LTR
	BEL/Pao	29	2680	0.01
	Ty1/Copia	153	240272	0.51
	Gypsy/DIRS1	359	890091	1.88
	Retroviral	0	0	0
DNA transposons	hobo-Activator	44	111559	0.24
	Tc1-IS630-Pogo	11	5138	0.01
	En-Spm	0	0	0
	MULE-MuDR	29	14302	0.03
	PiggyBac	0	0	0
	Tourist/Harbinger	19	25578	0.05
	Other	0	0	0
Rolling-circles		94	120069	0.25
Unclassified		4375	2611378	5.51
Total interspersed repeats:			4481917	9.45
Simple repeats		6102	282993	0.6
Low complexity		895	45115	0.1
Total bases masked			4932300	10.4

## Sheet: Table S10
Table S10. Cluster analysis of 29 fungi gene families based on genomic data
Number of species	29
Number of genes	383504
Number of genes in orthogroups	347860
Number of unassigned genes	35644
Percentage of genes in orthogroups	90.7
Percentage of unassigned genes	9.3
Number of orthogroups	20386
Number of species-specific orthogroups	4890
Number of genes in species-specific orthogroups	18359
Percentage of genes in species-specific orthogroups	4.8
Mean orthogroup size	17.1
Median orthogroup size	6
G50 (assigned genes)	30
G50 (all genes)	29
O50 (assigned genes)	3314
O50 (all genes)	3915
Number of orthogroups with all species present	2351
Number of single-copy orthogroups	677

[truncated: 3 more sheets: Table S11, Table S12, Table S13]
